# Supplementary material for: Progesterone and IL-6 Expression Are Modulated by Follicular Fluid in Granulosa Cell Cultures
Source: Biomolecules. 2025 Nov 23;15(12):1646. doi: 10.3390/biom15121646 (PMC12730343; doi:10.3390/biom15121646)
Supplement: Supplementary file 1 [file biomolecules-15-01646-s001.zip]

Archive with 1 entries (1 files):
- biomolecules-3947590-supplementary.pdf
